# Supplementary material for: Generalized nonparametric temporal modeling of recurrent events with application to a malaria vaccine trial
Source: Biometrics. 2025 Nov 21;81(4):ujaf146. doi: 10.1093/biomtc/ujaf146 (PMC12635532; doi:10.1093/biomtc/ujaf146)
Supplement: ujaf146_Supplemental_Files — Web Appendices for the proofs of the theorems, additional simulations and data analysis, the bandwidth selection procedure used for the data example, along with the computer code, referenced in Sections 3, 4, and 5 are available with this paper at the Biometrics website on Oxford Academic. [file ujaf146_supplemental_files.zip]

Archive with 2 entries (2 files):
- Biometrics_Dynamic_intensity_Supp_Rev2.pdf
- Simulation_Code.zip
